# Supplementary material for: Isolation and Antibiofilm Activity of Bacteriophages against Cutibacterium acnes from Patients with Periprosthetic Joint Infection
Source: Viruses. 2024 Oct 10;16(10):1592. doi: 10.3390/v16101592 (PMC11512206; doi:10.3390/v16101592)
Supplement: Supplementary file 1 [file viruses-16-01592-s001.zip]

Archive with 1 entries (1 files):
- viruses-3216226-supplementary.pdf
